# Supplementary material for: Can Pharmacogenetic Variants in TPMT, MTHFR and SLCO1B1 Genes Be Used as Potential Markers of Outcome Prediction in Systemic Sclerosis Patients?
Source: Int J Mol Sci. 2023 May 10;24(10):8538. doi: 10.3390/ijms24108538 (PMC10217985; doi:10.3390/ijms24108538)
Supplement: Supplementary file 1 [file ijms-24-08538-s001.zip]

Archive with 1 entries (1 files):
- ijms-2353241-supplementary.pdf
